# Supplementary material for: Chronic kidney disease under non-dialysis dependent, hemodialysis, peritoneal dialysis and kidney transplant treatment: Body composition data
Source: Data Brief. 2020 Nov 28;33:106601. doi: 10.1016/j.dib.2020.106601 (PMC7721620; doi:10.1016/j.dib.2020.106601)
Supplement: Supplementary file 1 [file mmc1.xlsx]

## Sheet: Plan1
Patient Code	Sex (1=men; 2=women)	Ethnicity (1=white; 2=non-white)	Age (years)	CKD treatment group (1=NDD; 2=HD; 3=PD; 4=KTx)	Diabet Mellitus (1=present; 0=ausent)	Sistemic Arterial Hipertension (1=present; 0=ausent)	Dislipdemia (1=present; 0=ausent)	Dialysis or Kidney transplant time (month)	eGFR (ml.min.1.73m2)	KTV	Creatinine (mgdl)	Weight (kg)	BMI (kg/m2)	Waist Cirunference (cm)	R50kHz BISWB	Xc50kHz BISWB	AF50kHzs BISWB (°)	OH BISWB (L)	TBW BISWB (L)	ECW BISWB (L)	ICW BISWB (L)	ECW/ICW BISWB	FFM BISWB (kg)	FFMI BISWB (kg/m2)	FM BISWB (kg)	FMI BISWB kg/m2	BCM BISWB (kg)	FFM BISSEG (kg)	FFMI BISSEG (kg/m2)	FM BISSEG (kg)	FMI BISSEG (kg/m2)	LM DXA (kg)	FM DXA (kg)	FFM DXA (kg)	FMI DXA (kg/m2)	FFMI DXA (kg/m2)	LMI DXA (kg/m2)	ALMI DXA (kg/m2)	FFM BISWB 2evaluation (kg)	FFMI BISWB 2evaluation (kg/m2)	FM BISWB 2evaluation (kg)	FMI BISWB 2evaluation (kg/m2)	FFM BISSEG 2evaluation (kg)	FFMI BISSEG 2evaluation (kg/m2)	FM BISSEG 2evaluation (kg)	FMI BISSEG 2evaluation (kg/m2)
51	1	2	56	1	0	1	0		23.9		2.82	55.6	19.35	79.5	562.8	56.58	5.73	0.8	33.2	14.5	18.7	0.77	41.8	14.46	9.4	3.25	23.5	59.81	20.7	8.34	2.89	37.11	12.12	38.59	4.19	13.35	12.84	6.36	38.7	13.55	11	3.85	58.81	20.59	8.37	2.93
67	1	1	47	1	0	0	0		12.8		4.97	56.2	21.34	81	489.9	60.59	7.05	-0.1	36.1	14.7	21.4	0.69	49.4	18.82	5.1	1.94	29.6	58.5	22.29	9.66	3.68	41.16	8.04	42.73	3.06	16.28	15.68	7.5	49	18.44	4.1	1.54	57.49	21.64	9.54	3.59
80	1	2	27	1	0	0	0		11.9		6.72	69.9	22.34	87.5	440.5	50	6.47	1.8	44.7	19	25.8	0.74	59.1	18.86	7.2	2.3	35.1	68.27	21.79	6.63	2.12	49.53	11.64	51.66	3.72	16.49	15.81	7.8
86	1	1	34	1	0	1	0		15.4		4.62	68.1	22.03	95.5	492.9	59.32	6.86	0.3	42.4	17.4	25	0.69	57.1	18.43	8.3	2.68	33.8	63.84	20.61	8.43	2.72	52.23	7.4	54.11	2.39	17.47	16.86	7.09	48.9	15.97	14.3	4.67	64.52	21.07	8.54	2.79
142	1	1	40	1	0	0	0		16.6		4.19	59.3	21.55	82.5	495.8	60.54	6.96	0	37.8	15.3	22.5	0.68	51.6	18.73	5.9	2.14	30.9	59.67	21.65	9.21	3.34	43.51	8.92	45.26	3.24	16.42	15.79	7.59
148	1	1	34	1	0	1	0		15.2		4.67	73.4	22.93	89	438.8	56.12	7.29	-0.1	47.6	19	28.5	0.67	65.9	20.57	6	1.87	39.9	65.37	20.4	8.97	2.8	47.83	17.78	49.84	5.55	15.56	14.93	7.55
197	1	1	29	1	0	1	0		13.8		5.2	59.8	20.69	84.7	524.3	64.66	7.03	0.2	37	15.1	21.9	0.69	49.9	17.27	7.6	2.63	29.2	57.36	19.85	12.04	4.17	38.79	14.04	40.32	4.86	13.95	13.42	6.39
253	1	1	29	1	0	1	0		12.7		5.57	59	20.49	84	540.3	67.96	7.17	-0.3	36.7	14.6	22	0.67	50.3	17.4	7	2.42	29.5	56.85	19.67	12.3	4.26	36.7	15.69	38.2	5.43	13.22	12.7	6.08
39	1	1	58	1	1	1	0		22		2.99	70.5	24.8	98.3	464.7	35.06	4.3	3.2	36.3	18	18.3	0.99	37.6	13.16	21.6	7.56	20.5	60.47	21.17	12.43	4.35	39.08	23.72	40.77	8.31	14.27	13.68	5.77	33.3	11.66	27.6	9.66	57.29	20.06	17.93	6.28
56	1	1	54	1	0	0	0		30		2.38	69.3	24.76	104	497.5	38.49	4.41	1.9	34.9	16.6	18.2	0.91	37.5	13.45	21.9	7.85	20.6	60.87	21.83	12.56	4.5	40.89	21.64	42.46	7.76	15.22	14.66	5.65
98	1	2	34	1	0	0	0		29.7		2.68	64.8	23.95	89	535.5	72.72	7.74	-1	35.5	14.3	21.2	0.68	46.4	17.04	14.6	5.36	27.3	55.84	20.51	16.27	5.98	39	18.27	41.03	6.71	15.07	14.33	6.69
103	1	2	48	1	0	0	0		16.1		4.1	60.1	24.76	94	495.6	48.08	5.53	1	31.7	14.3	17.3	0.83	36.8	15.12	16.4	6.74	21.1	55.26	22.71	16.9	6.94	36.91	17.97	38.09	7.38	15.65	15.17	6.82
16	1	1	57	1	1	1	1		10.1		5.71	71.3	25.87	91	334.1	25.09	4.28	6.9	42.7	22.3	20.4	1.1	44.5	16.15	14.3	5.19	25.7	69.29	25.15	6.49	2.36	47.63	16.17	49.5	5.87	17.96	17.28	8.25
99	1	1	60	1	1	1	1		24.6		2.69	72.6	25.72		390.2	25.33	3.7	6	38.3	20.6	17.7	1.17	36	12.76	22	7.79	19.5					47.67	16.82	49.59	5.96	17.57	16.89	7.1
201	1	1	52	1	0	1	1		10.1		5.9	75.6	26.44	99	424.6	49.76	6.68	0.7	43.1	18.8	24.3	0.77	53.5	18.73	15.6	5.46	31.9	65.78	23.03	9.35	3.27	48.6	17.36	50.39	6.08	17.64	17.02	8.57
29	1	1	52	1	0	0	1		35.5		2.08	86.4	28.87	102	429.6	46.28	6.14	1.3	44.2	20.2	24	0.84	50.1	16.74	25.7	8.59	29.1	62.53	20.89	14.68	4.9	51.57	25.53	53.71	8.53	17.95	17.23	8.11	47.4	15.84	27.2	9.09	60.9	20.35	15.54	5.19
48	1	2	58	1	0	1	1		40.4		2.04	78.1	27.34	96.5	429	40.79	5.42	2.1	40.7	19.2	21.5	0.89	44.9	15.72	22.6	7.91	25.8	66.38	23.24	9.3	3.26	46.76	23.02	48.79	8.06	17.08	16.37	7.55
58	1	1	55	1	1	1	0		38.8		1.9	93.4	27.89	113.5	419.9	33.22	4.51	5.3	45.4	23.4	22	1.06	43.5	12.99	32.9	9.82	23.2	69.24	20.68	11.17	3.34	55.33	28.17	57.49	8.41	17.17	16.52	7.41	44.2	13.06	32.8	9.69	63.3	18.7	14.99	4.43
59	1	2	48	1	1	1	0		10.9		6.38	93.9	28.57	99.8	444	48.22	6.19	1.4	46.7	21.5	25.2	0.85	51.8	15.81	29.9	9.13	29.5	69.66	21.26	10.39	3.17	57.88	25.77	60.66	7.87	18.52	17.67	8.29
107	1	1	53	1	0	1	0		22.7		3	68	25.28	94	421.8	37.67	5.09	2.8	37.6	17.9	19.7	0.91	42.3	15.73	16.7	6.21	24.4	67.11	24.95	6.59	2.45	43.17	17.55	44.98	6.53	16.72	16.05	7.67	36.8	14.2	18.7	7.21	60.89	23.49	9.33	3.6
119	1	1	33	1	0	1	0		16.1		4.48	79.9	28.21	97.5	430.9	53.82	7.12	0.7	42.8	18.6	24.3	0.77	52.1	18.46	20.3	7.19	31.1	61.35	21.74	13.94	4.94	49.28	22.69	51	8.04	18.07	17.46	8.11	56	19.84	16	5.67	61.72	21.87	12.71	4.5
135	1	1	59	1	0	1	0		11.5		5.08	77.7	28.06	103	410.9	43.61	6.05	1.2	41.5	18.9	22.6	0.84	48	17.42	20.6	7.48	28.3	62.87	22.82	11.95	4.34	50.1	20.05	52.35	7.28	19	18.18	8.75
155	1	2	43	1	0	1	0		20.8		3.41	90.9	26.27	104.4	471	62.3	7.54	-1.2	49.9	20.5	29.4	0.7	64.3	18.59	20.6	5.95	37.9	68.92	19.92	10.25	2.96	56.91	25.8	59.39	7.46	17.17	16.45	8.15
166	1	1	60	1	1	1	0		12.1		4.83	80.9	27.6	113.5	426.1	33.64	4.5	3.3	40.1	20.1	20.1	1	40.5	13.85	26.9	9.2	22.4	63.63	21.76	12.32	4.21	49.24	23.72	50.98	8.11	17.43	16.84	7.33
95	1	1	42	1	0	0	0		11.4		5.65	84	26.99	105.5	510.9	52.7	5.88	1	39.9	18.4	21.6	0.85	43.5	14.04	29.3	9.46	24	61.19	19.75	14.94	4.82	48.44	27.55	50.65	8.89	16.35	15.64	7.37
133	1	1	56	1	0	1	0		15.1		4.13	75.8	28.05	110	520.5	55.61	6.09	-1	35	15.4	19.6	0.78	39.4	14.65	27.4	10.19	22.3	56.7	21.08	18.68	6.95	43.43	25.48	45.57	9.47	16.94	16.15	6.8
131	1	2	56	1	0	1	0		10.2		5.71	100.9	32.13	118	380.7	37.47	5.61	3	49.4	24	25.5	0.94	51.4	16.41	33.9	10.82	29.6	72.33	23.09	10.65	3.4	68.46	23.55	71.01	7.52	22.67	21.85	9.93
190	1	1	52	1	0	1	0		17.3		3.78	89.6	31.75	107.5	392.4	54.39	7.9	-1.3	48.3	20.1	28.2	0.71	61.1	21.65	21.9	7.76	37.5	63.43	22.47	15.63	5.54	55.41	24.64	57.08	8.73	20.22	19.63	9.13
25	1	1	46	1	0	1	1		44		1.8	107.4	33.9	119	522	65.48	7.15	-2.5	43.4	19	24.4	0.78	45.4	14.33	47.6	15.02	25.2	60.78	19.18	22.72	7.17	54.23	42.82	57.03	13.51	18	17.12	8.3
42	1	1	52	1	1	1	1		15.8		4.07	106.7	38.3	123.5	350.8	40.13	6.52	0.2	50.4	22.9	27.6	0.83	55.5	19.9	37.4	13.41	33.6	67.04	24.04	15.79	5.66	63.2	32.24	65.6	11.56	23.52	22.66	10.06	59.6	21.37	33.4	11.98	78.59	28.18	9.86	3.54
61	1	1	56	1	1	0	0		14.5		4.26	95.9	34.43	112.5	317.7	26.25	4.71	4.7	49.1	24.7	24.4	1.01	50	17.93	29.9	10.72	29.6	71.78	25.74	12.02	4.31	57.74	28.52	59.55	10.23	21.35	20.7	9.87	45.6	16.35	34.1	12.23
65	1	2	49	1	1	1	1		18.8		4.05	90.2	31.06	103.7	441.1	49.14	6.35	0.5	42.5	19.4	23.1	0.84	46.5	16.09	31.8	11	26.8	61.75	21.37	17.71	6.13	55.36	26.54	57.54	9.18	19.91	19.16	9.12	45.9	15.88	25.7	8.89	60.77	21.03	15.53	5.37
71	1	1	53	1	1	1	0		9.2		6.32	101.5	32.33	117.3	379.6	35.7	5.36	2.9	49.3	23.9	25.4	0.94	51.1	16.31	34.7	11.08	29.4	67.24	21.46	15.06	4.81	59.78	31.85	62.17	10.17	19.84	19.08	8.46
92	1	2	58	1	0	1	1		17		3.7	99.7	38.7	126.7	367.2	44.06	6.84	-0.6	45.3	20.5	24.8	0.83	48.9	18.87	37.5	14.47	29.5	65.71	25.35	15.59	6.01	55.79	35.17	57.99	13.57	22.37	21.52	9.4	34.7	13.39	45.6	17.59	61.65	23.78	18.73	7.23
93	1	1	39	1	0	0	1		43.4		1.9	86	33.18	110.5	412.7	55.17	7.62	-0.7	42.3	18.1	24.2	0.75	50.2	19.37	27.1	10.45	30.4	58.92	22.73	21.23	8.19	49.02	28.9	50.72	11.15	19.57	18.91	8.9	48.9	18.87	24.9	9.61
96	1	1	60	1	0	1	0		15.9		3.86	95.8	33.19	113	367.1	40.57	6.3	1.1	48.3	22.2	26	0.85	54	18.69	29.6	10.24	32.2	65.36	22.62	15.7	5.43	59.57	27.03	61.91	9.35	21.42	20.61	9.01
104	1	1	59	1	0	1	0		13.4		4.47	107.5	37.68	122	364.4	40.53	6.34	0.3	49.4	22.9	26.5	0.87	52.3	18.31	40	14.01	31.1	65.07	22.78	18.59	6.51	56.25	43.76	58.19	15.32	20.37	19.69	9.03	43.6	15.27	44.4	15.55	61.04	21.37	22.72	7.95
110	1	1	52	1	0	1	0		34		2.13	92.8	34.38	112	418.5	51.39	7	-1	42.8	18.9	23.9	0.79	47.9	17.81	33.6	12.49	28.4	59.81	22.24	20.88	7.76	52.72	32.31	54.73	12.01	20.35	19.6	9.16
118	1	1	58	1	1	1	1		15.9		3.91	103.7	33.1	118	424.5	51.68	6.94	-0.6	48.8	21.8	26.9	0.81	54.3	17.33	36.5	11.65	31.7	64.69	20.65	16.88	5.39	65.2	29.43	68.19	9.39	21.77	20.81	10.08	58.5	18.46	33.7	10.64	69.41	21.91	12.86	4.06
130	1	1	56	1	1	1	0		19.6		3.32	100.2	37.95	114	289.6	36.02	7.09	0.6	54.9	24.1	30.8	0.78	66.6	25.07	24	9.03	42.1	68.84	25.91	14.47	5.45	62.23	28.1	64.25	10.58	24.18	23.42	10.11	68.5	26.1	26.3	10.02	63.19	24.08	20.89	7.96
137	1	1	43	1	0	0	0		19.6		3.58	103.5	37.11	128	430.8	45.42	6.01	0.3	42.9	20.2	22.7	0.89	42	15.06	45.2	16.21	23.9	59.17	21.22	26.12	9.37	52.95	42.22	54.35	15.14	19.49	18.99	7.49
146	1	1	52	1	1	1	1		15.7		4.08	97.4	33.35	114.5	348.6	40.98	6.7	1.3	51.4	23.2	28.2	0.82	59.8	20.45	26.6	9.1	36.3	67.04	22.93	14.01	4.79	60.64	30.24	62.7	10.34	21.44	20.74	9.64
147	1	1	39	1	0	1	0		16.2		4.3	86.9	30.14	110	511	58.63	6.54	-0.8	39.8	17.4	22.4	0.77	44.9	15.54	31.8	11	25.6	58.53	20.25	19.2	6.64	48.66	31.03	50.34	10.74	17.42	16.84	7.47
161	1	2	54	1	1	1	0		16		4.49	100.6	30.2	112	466	54.53	6.67	-0.7	47.1	20.9	26.2	0.8	52.8	15.77	35.5	10.6	30.1	70.59	21.08	11.03	3.29	60.28	31.47	62.74	9.4	18.73	18	9.16
181	1	1	29	1	0	1	0		21.2		3.65	87	31.38	104.7	477.5	59.14	7.06	-0.4	39.8	17.4	22.3	0.78	44.6	15.99	31.9	11.44	25.8	59.75	21.42	19.2	6.88	47.04	31.39	48.8	11.26	17.5	16.87	8.87
230	1	1	58	1	1	0	0		9.6		5.95	98.5	31.94	125	394.9	30.97	4.47	3.9	46.2	23.5	22.7	1.04	44.2	14.27	36.7	11.85	24.5	68.93	22.25	14.39	4.65	57.28	32.01	59.37	10.33	19.17	18.49	7.87
254	1	2	33	2	0	0	0	41		1.37	14.9	63.2	18.23	77	641.6	75.08	6.67	-1	38.2	15	23.2	0.65	52.6	15.2	8.9	2.57	29.4	60.86	17.59	9.39	2.71	40.55	13.19	42.18	3.81	12.19	11.72	5.48
7	1	1	34	2	0	1	0	130		1.32	13.75	57.95	20.05	76.5	630.3	64.58	5.84	-0.1	32.3	13.5	18.8	0.71	41.3	14.29	12.6	4.36	23.1					42.5	9.39	44.25	3.25	15.31	14.71	7.25	55.2	18.66	3.3	1.12	65.94	22.29	5.79	1.96
13	1	2	23	2	0	0	0	88		1.58	16.56	55.65	18.7	72	614.6	83.78	7.77	-1.7	35.5	13.1	22.4	0.59	51.9	17.34	4.5	1.5	30.5					41.75	6.21	43.51	2.07	14.54	13.95	7	44.6	15.08	13.6	4.6
14	1	2	34	2	0	0	0	16		1.5	11.08	61.95	23.75	97	522.5	63.25	6.9	-0.5	34.1	14	20.1	0.7	43.8	16.69	14	5.33	25.8	55.94	21.32	14.59	5.56	46.53	8.19	47.79	3.12	18.21	17.73	8.55
15	1	1	35	2	0	1	1	58		1.42	10.38	68.7	22.18	89	699.1	72.12	5.88	-0.7	32	13.8	18.2	0.76	36.8	11.88	24.3	7.84	19.2	54.65	17.64	19.96	6.44	47.38	12.2	49.08	3.94	15.84	15.3	7.24	44.1	14.24	13.7	4.42	67.26	21.71	6.49	2.1
22	1	1	24	2	0	1	0	268		1.66	9.39	50.3	21.21	75.5	497.5	59.96	6.87	0.6	31.6	13	18.6	0.7	42.5	17.92	5.7	2.4	25.4	55.41	23.36	10.51	4.43	37.15	6.94	38.31	2.93	16.15	15.66	7.18	43	18.13	6.8	2.87	55.13	23.25	12.39	5.22
27	1	1	53	2	0	1	1	157		1.56	11.5	58.1	23.57	85.5	491	54.1	6.28	0.3	32.8	14.2	18.6	0.76	40.8	16.55	12.5	5.07	23.9	59.56	24.16	11.97	4.86	41.35	9.34	43.4	3.79	17.61	16.78	8.55
177	1	2	33	2	0	1	0	58		1.61	13.6	64.4	22.34	88.4	569	72.67	7.28	-1.3	36.4	14.4	22	0.65	48.8	16.89	12.8	4.43	28.5	57.03	19.73	13.6	4.71	39.96	16.87	41.51	5.84	14.36	13.83	6.63
195	1	1	59	2	0	1	0	22		1.71	11	60.8	22.88	93	531.6	58.57	6.28	-0.5	33.6	14.3	19.4	0.74	42.2	15.88	13.8	5.19	24.4	57.13	21.5	12.33	4.64	37.5	16.77	38.83	6.31	14.61	14.11	6.53
196	1	1	30	2	0	1	0	65		1.58	15.4	59.8	19.66	79.5	567.1	78.9	7.93	-1.6	38.7	14.5	24.2	0.6	56.2	18.56	4.2	1.39	33.4	58.91	19.46	10.04	3.32	42.51	10.18	44.13	3.36	14.58	14.04	6.68
200	1	1	46	2	0	1	0	23		1.52	14.5	62.6	21.43	91	620.7	69.37	6.37	-0.7	33	13.8	19.2	0.72	41.2	14.09	16.3	5.57	22.9	57.06	19.51	12.78	4.37	38.86	15.89	40.57	5.43	13.87	13.29	6.06
228	1	1	55	2	0	0	0	53		1.51	12	62.9	20.85	87.5	483.4	52.41	6.18	0.8	39.8	17	22.8	0.74	52.1	17.21	7.2	2.38	30.4	60.33	19.93	9.83	3.25	44.93	10.75	46.42	3.55	15.33	14.84	6.44
235	1	1	32	2	0	0	0	194		1.84	8.77	45.5	20.28	77	590.3	48.57	4.69	1.5	23.9	11.1	12.8	0.86	27.1	12.04	12.7	5.64	15	53.15	23.62	11.63	5.17	28.25	11.45	28.83	5.09	12.81	12.56	5.76
237	1	1	48	2	0	1	0	64		1.55	15.4	69.2	23.64	88.5	428.8	47.69	6.34	1.3	42.5	18.4	24.1	0.76	54.5	18.64	9.9	3.39	32.5	65.51	22.4	7.66	2.62	50.59	10.42	52.25	3.56	17.87	17.3	8
258	1	1	25	2	0	1	0	47		1.82	12.8	52.8	18.62	76	528.8	53.99	5.82	1.7	34.3	14.7	19.6	0.75	45.1	15.98	4.8	1.7	26	59.96	21.24	7.18	2.54	43.37	1.43	44.83	0.51	15.88	15.37	6.74
262	1	1	56	2	0	0	0	20		1.88	11.3	63.7	21.94	95.5	660.2	80.5	6.95	-2.1	32.3	13	19.2	0.68	40.8	14.12	18.2	6.3	22.7	53.84	18.63	18.08	6.26	46.13	10.03	47.38	3.47	16.39	15.96	6.48
21	1	1	38	2	0	1	0	53		1.36	13.22	59.4	23.06	92	509.5	57.83	6.47	0.4	33.3	14.2	19.1	0.75	41.8	16.13	12.8	4.94	24.4					34.94	18.26	36.2	7.04	13.97	13.48	6.3	40.1	15.66	7.6	2.97	57.36	22.41	10.03	3.92
210	1	2	58	2	1	0	0	45		1.57	13	53.3	23.35	88.5	589.2	80.63	7.8	-2.4	28.8	11	17.8	0.62	38.9	17.06	12.2	5.35	23.1	53	23.24	15.45	6.78	30.62	16.02	32.26	7.03	14.15	13.43	6.24
217	1	1	57	2	0	1	0	42		1.15	999999999	71.8	23.26	100.7	536.4	47.33	5.03	1.7	36.4	17.2	19.2	0.9	39.7	12.82	22.1	7.13	21.3	59.45	19.19	13.72	4.43	42.51	21.38	44.33	6.9	14.31	13.72	6.29
222	1	2	55	2	0	0	0	39		1.16	14.1	59.2	22.28	89	640.6	69.57	6.19	-1.2	29.6	12.4	17.2	0.72	36.1	13.59	17.8	6.7	20	55.7	20.96	13.35	5.02	35.38	17.15	36.8	6.45	13.85	13.32	6.12
252	1	2	20	2	0	1	0	12		1.92	12.4	52.3	17.62	76.5	697.8	77.37	6.32	-0.3	30.6	12.3	18.3	0.67	41	13.86	9	3.04	22.7	58.03	19.62	8.67	2.93	37.31	8.14	38.9	2.75	13.15	12.61	6.15
259	1	1	59	2	0	0	0	4		1.35	13.2	65.1	26.96	100.5	488.7	64.99	7.58	-2.5	35	13.7	21.3	0.65	46.3	19.27	15.5	6.45	28.1	54.68	22.76	18.71	7.79	48.34	7.84	49.88	3.26	20.76	20.12	8.31
52	1	1	41	2	0	1	0	68		1.29	9.41	88.55	28.75	106	365.2	31.14	4.86	5.2	47.7	23.5	24.2	0.97	51	16.46	24	7.75	29.6					60.39	20.04	62.31	6.47	20.12	19.5	9.4	54.4	17.76	24.3	7.93
174	1	1	55	2	0	1	0	92		1.38	18.7	77.8	25.12	100	499.7	65.4	7.46	-2.5	43.2	17	26.2	0.65	57.7	18.63	16.5	5.33	34.2	58.15	18.77	17.73	5.72	50.07	19.62	52.02	6.33	16.79	16.16	7.07
213	1	2	58	2	0	1	0	22		1.14	14.5	84.3	27.62	110.3	593.8	69.38	6.66	-2.5	37	15.6	21.3	0.73	41.9	13.68	32.8	10.71	23.1	59.8	19.53	16.28	5.32	51.21	24.89	53.13	8.13	17.35	16.72	7.88
261	1	1	50	2	0	0	0	59		1.38	15.2	74.9	25.98	105.8	487.7	53.82	6.29	0	39.4	17.1	22.3	0.77	47.5	16.44	20.1	6.96	27.5	59.82	20.7	14.06	4.87	43.67	23.15	45.52	8.01	15.75	15.11	6.89
263	1	1	44	2	0	0	0	106		1.39	13.6	94	29.3	117	448.6	46.75	5.94	1.1	46	20.9	25	0.84	51.2	15.98	30.8	9.61	29.3	68.12	21.26	11.28	3.52	57.78	26.99	60.19	8.42	18.79	18.03	7.92
240	1	2	53	2	1	1	1	39		1.4	10.1	72.8	26.55	98	447.1	47.46	6.05	1	38.7	17.5	21.2	0.82	45.2	16.4	19.5	7.08	26.2	60.89	22.1	12.28	4.46	39.86	25.12	41.84	9.12	15.18	14.47	6.29
245	1	2	46	2	0	1	0	73		1.65	12.6	75.4	25.94		590.7	69.43	6.7	-1.8	34.7	14.6	20.1	0.72	40.7	13.92	27	9.23	22.6	59.8	20.45	13.68	4.68	41.29	26.2	42.88	8.96	14.66	14.12	6.73
69	1	1	58	2	1	1	0	13			6.69	89.4	31.6	112.2	382.7	27.19	4.05	4.7	41.4	21.9	19.5	1.12	37.2	13.18	34.6	12.26	20.3	66.13	23.43	12.3	4.36	57.91	21.62	60.06	7.66	21.28	20.52	9.03
18	1	1	58	2	0	1	1	121		1.49	11.56	81.9	31.21	108	643.7	74.76	6.62	-3.4	30.8	13.1	17.7	0.74	31.8	12.12	39.2	14.94	17	52.85	20.14	28.71	10.94	39.74	34.84	41.3	13.28	15.74	15.14	6.55
44	1	1	46	2	0	1	0	74		1.41	10.24	83.8	32.13	112	481.2	55.63	6.59	-0.7	37.4	16.6	20.7	0.8	40.7	15.51	32.3	12.31	23.5	57.55	21.93	20	7.62	47.39	29.63	48.62	11.29	18.53	18.06	8
176	1	1	52	2	0	0	0	90		1.35	11.98	91.1	30.97	113.3	484.5	49.3	5.8	0	39.5	18.4	21.1	0.87	40.2	13.59	37.3	12.61	22.2	63.8	21.57	14.57	4.92	51.01	32.02	52.79	10.82	17.84	17.24	7.61
185	1	2	42	2	0	1	0	9		1.34	15.3	74.9	30.27	107.8	512.6	66.82	7.43	-2.6	34.5	14.1	20.4	0.69	41.4	16.8	26.5	10.75	24.4	54.95	22.29	23.1	9.37	39.01	28.95	40.5	11.74	16.43	15.83	7.58
221	1	2	49	2	0	0	0	33		1.32	14.03	104.3	30.98	109	386.6	28.69	4.23	3.4	51.1	24.8	26.3	0.94	53.2	15.71	35.1	10.37	30.2	73.55	21.72	10.25	3.03	60.61	33.48	63	9.89	18.61	17.9	8.47
108	1	2	51	3	0	1	1	4		2.99	7.6	54.8	21.27	82.5	461.1	51.77	6.4	0.9	35.5	15.1	20.4	0.74	47	18.13	5	1.93	28.2	61	23.53	7.78	3	38.68	10.13	40.13	3.91	15.48	14.92	7.36	43.9	16.94	10	3.86	55.85	21.55	12.56	4.85
236	1	2	27	3	0	0	0	4		2.65	8.11	70.3	22.39	89.9	492.5	53.74	6.22	1.7	40.7	17.8	22.9	0.78	50.6	16.15	13.7	4.37	29	65.87	21.03	7.7	2.46	49.06	12.53	51.19	4	16.34	15.66	7.79
8	1	1	24	3	0	1	0	13		3.13	7.69	60.9	21.32	87.7	572.1	62.93	6.27	0.8	33.9	14.5	19.3	0.75	42.2	14.78	13.7	4.8	23.8	56.88	19.92	13.63	4.77	33.19	20.89	34.91	7.31	12.22	11.62	5.33	43.1	15.09	11.9	4.17	55.02	19.26	13.82	4.84
78	1	2	20	3	0	1	0	5		2.02	7.9	90.9	27.96	92.3	410.9	52.26	7.25	0.9	51	21.6	29.3	0.74	64.4	19.88	19.6	6.05	38.6	69.61	21.48	9.98	3.08	62.88	18.36	65.69	5.67	20.27	19.41	10.13	73.7	22.01	9.8	2.93	73.2	21.86	7.08	2.11
101	1	1	43	3	0	1	0	5		2.21	5.9	90.3	25.36	105	510	56.73	6.34	0.5	46.5	20.4	26.1	0.78	55.1	15.43	25.8	7.22	30.9	66.86	18.72	11.61	3.25	52.66	27.6	55.24	7.73	15.46	14.74	7.05	51.7	14.47	26.2	7.33	65.19	18.25	11.9	3.33
244	1	1	33	3	0	0	0	20		999999999	14.5	83.4	25.83	102	518	53.71	5.91	1	40.9	18.4	22.4	0.82	46.1	14.23	27.1	8.36	25.4	61.8	19.07	14.28	4.41	47.89	26.84	50.31	8.28	15.53	14.78	7.1
224	1	1	49	3	0	0	0	29		999999999	999999999	83.4	26.56	103.3	488.6	41.75	4.87	2.3	39.3	19.1	20.2	0.95	39.9	12.74	30.2	9.64	21.3	62.82	20.05	13.42	4.28	46.57	28.09	48.55	8.97	15.5	14.86	7.99
60	1	2	46	3	0	1	0	7		3.34	6.33	95.6	33.95	119	357.8	38.67	6.16	2.3	48.3	22.5	25.7	0.88	53.2	18.85	29.6	10.49	31.8	68	24.09	14.92	5.29	54.14	32.16	56.11	11.39	19.88	19.18	9.5	46.8	16.58	34.7	12.29	60	21.26	21.23	7.52
38	1	1	45	4	0	1	1	17	57.3		1.46	62.4	22.37	83	480.2	54.09	6.42	0.7	37.4	16	21.5	0.75	48.2	17.28	10	3.59	28.3	59.35	21.28	10.84	3.89	41.33	15.01	42.82	5.38	15.35	14.82	7.17	47.8	17.14	12.6	4.52	60.12	21.56	10.64	3.82
89	1	1	52	4	0	0	0	155	61.6		1.32	58.3	22.08	81	440.2	46.8	6.06	1	37.2	15.9	21.3	0.75	48.8	18.37	6.2	2.33	29.2	59.78	22.5	9.57	3.6	42.68	8.56	44.36	3.22	16.7	16.06	7.32
91	1	1	56	4	0	1	0	159	108.8		0.65	58.9	22.36	89.8	426.7	37.65	5.03	2.9	36.1	17	19.2	0.88	43	16.38	9.3	3.54	25	60.84	23.18	8.78	3.35	40.01	11.98	41.63	4.56	15.86	15.25	6.98
124	1	2	57	4	1	1	0	141	101.3		0.96	48.7	21	88.5	662.3	80.87	6.96	-1.3	26.4	10.6	15.7	0.68	34.2	14.8	11.5	4.98	19.6	52.3	22.64	14.47	6.26	33.07	9.85	34.46	4.26	14.92	14.31	6.35	32.7	13.97	11.8	5.04	52.41	22.39	13.7	5.85
128	1	1	52	4	0	1	0	18	88.3		0.98	55.7	18.96	90	587.3	46.47	4.51	1.9	31.1	14.5	16.6	0.87	35.9	12.28	13	4.45	19.1	59.25	20.26	8.8	3.01	36.48	13.13	37.54	4.49	12.84	12.48	5.77	34.6	11.83	13.5	4.62	57.6	19.7	10	3.42
140	1	1	52	4	1	1	0	176	80.3		1.06	72.7	23.98	92	451.8	53.66	6.77	0.1	43.2	18.2	25	0.73	55.9	18.46	12.2	4.03	33.2	62.89	20.77	10.49	3.46	51.28	13.68	53.59	4.52	17.7	16.94	7.94
160	1	2	59	4	1	1	0	207	46.7		1.8	60.2	20.88	95	617.5	55.68	5.14	0.8	31	14.2	16.8	0.84	35.3	12.21	17.6	6.09	18.7	57.47	19.89	11.83	4.09	37.7	16.29	39.22	5.64	13.57	13.04	6.23
169	1	1	59	4	0	1	1	92	58.1		1.33	61.1	24.08	93.5	419.1	46.98	6.39	0.7	37.1	16.1	21.1	0.76	47.4	18.75	9.3	3.68	28.8	59.76	23.64	10.51	4.16	38.59	15.46	40	6.12	15.82	15.26	7.55
173	1	1	49	4	0	1	1	78	57.6		1.42	68.6	22.12	98.8	528.5	54.06	5.83	0.6	38.3	16.7	21.6	0.77	47.2	15.24	15.3	4.94	26.7	60.05	19.39	11.79	3.81	43.73	18.38	45.14	5.93	14.57	14.12	6.26
184	1	2	53	4	1	0	0	145	98.1		0.88	56.1	21.83	82.5	504.1	64.03	7.24	-0.8	35.7	14.2	21.5	0.66	49.5	19.34	5.4	2.11	29.9	60.01	23.44	8.06	3.15	40.16	8.71	41.99	3.4	16.4	15.69	7.64
189	1	2	46	4	0	0	0	154	72.8		1.19	70.4	23.96	92	444.1	50.88	6.53	0.6	42.3	18	24.3	0.74	54.6	18.67	11.2	3.83	32.6	66.09	22.6	8.6	2.94	44.57	16.48	46.47	5.64	15.89	15.24	7.46
50	1	1	50	4	0	1	0	68	72.3		1.17	75.8	24.75	100	542.3	52.8	5.55	0.4	37.6	17	20.7	0.82	42.7	13.94	24	7.84	23.5	60.83	19.86	13.03	4.25	44.24	23.53	45.57	7.68	14.88	14.45	6.52
81	1	1	32	4	0	0	0	190	75		1.26	67.6	23.61	86	531.8	55.7	5.97	1	35.6	15.8	19.8	0.8	42.1	14.74	18.4	6.44	23.8	56.83	19.9	15.23	5.33	39.23	20.96	40.73	7.34	14.26	13.74	6.44	40.8	14.29	23.1	8.09	57.76	20.22	15.57	5.45
125	1	2	59	4	1	1	0	74	85		1.11	76.1	24.02	103	519	58	6.37	0	40.3	17.7	22.6	0.78	48.3	15.24	20.2	6.38	27.3	62.9	19.85	11.37	3.59	47.66	20.05	49.58	6.33	15.65	15.04	7	47.4	15.3	21.2	6.84	61.5	19.85	12.27	3.96
167	1	1	41	4	0	0	1	43	57.9		1.48	73.1	23.1	98	584.3	64.79	6.32	0.1	37.7	16.3	21.3	0.77	45.1	14.23	20.7	6.53	25	59.79	18.87	13.03	4.11	44.46	20.93	46.25	6.61	14.6	14.03	6.14
168	1	1	59	4	0	1	0	22	73.9		1.09	70.9	23.42	100	531.3	39.71	4.26	2.3	34.6	17	17.5	0.97	35.2	11.63	24.2	7.99	18.3	60.83	20.09	11.56	3.82	40.32	20.64	42.01	6.82	13.88	13.32	6.02
238	1	1	51	4	0	1	0	48	71		1.18	66.9	23.48	95.8	587.7	58.56	5.68	0.3	32.8	14.8	18	0.82	37	12.95	21.7	7.6	20.1	55.16	19.31	17.24	6.04	35.3	22.51	36.88	7.88	12.91	12.36	5.82
55	1	1	54	4	0	1	1	307	68.8		1.19	70.8	25.14	95	477.5	60.99	7.28	-0.8	39.6	16.5	23.2	0.71	50.9	18.03	15.1	5.35	30.2	62.95	22.3	9.92	3.51	46.51	15.26	49.04	5.41	17.38	16.48	7.76	47.7	16.9	18.5	6.55	60.23	21.34	12.07	4.28
159	1	2	48	4	1	1	0	65	66.4		1.27	70.5	25.65	94.5	410.9	53.56	7.43	0.1	43.2	18	25.2	0.71	57.2	20.76	9.7	3.52	34.9	61.05	22.15	11.95	4.34	49.09	14.97	50.75	5.43	18.42	17.81	8.17
2	1	2	51	4	1	1	1	231	71.8		1.17	83.3	27.05	100	478.6	54.49	6.49	0	41.8	18.5	23.3	0.79	48.7	15.72	25.4	8.2	27.8	62.26	20.1	14.9	4.81	49.38	25.23	51.62	8.15	16.66	15.94	8.06	52.5	17.14	20.5	6.69	64.87	21.18	10.72	3.5
66	1	1	46	4	1	1	1	97	69.3		1.24	91.3	29.78	103.2	381.7	40.05	5.98	2.5	48.5	22.5	26.1	0.86	55.3	18.06	24.7	8.07	32.6	69.05	22.55	13.58	4.43	58.94	23.5	61.02	7.67	19.92	19.25	9.32	55.2	18.02	27.3	8.91	65.27	21.31	14.05	4.59
76	1	1	54	4	1	1	1	90	69.5		1.18	68.7	27.48	104.7	432.5	47.27	6.23	0.8	36.6	16.4	20.2	0.81	43.1	17.26	18.1	7.25	25.5	59.46	23.82	14.15	5.67	38.64	21.93	40.3	8.78	16.14	15.48	7.1	39.6	16.07	20.4	8.28	59.44	24.11	13.15	5.33
90	1	1	45	4	0	0	0	30	49.4		1.65	89.8	27.87	109	439.3	52.48	6.81	0.1	48.4	20.8	27.5	0.76	59.3	18.3	22.4	6.91	35.1	66.32	20.47	12.54	3.87	53.79	24.68	55.66	7.62	17.18	16.6	7.9
113	1	1	56	4	0	1	0	180	70		1.16	64.8	25.79	98	475.4	55.05	6.6	-0.2	34.6	15	19.7	0.76	42.2	16.69	16.6	6.57	24.9	57.76	22.85	14.04	5.55	39.75	17.85	41.79	7.06	16.53	15.72	7.3	46	18.43	14.9	5.97	57.85	23.17	13.94	5.58
151	1	2	46	4	0	1	0	101	61.4		1.37	75.7	27.81	98	416.5	49.61	6.79	0.2	42.5	18.2	24.3	0.75	53.1	19.5	16.4	6.02	32.1	62.67	23.02	11.56	4.25	49.83	18.25	52.08	6.7	19.13	18.3	8.36
156	1	1	32	4	0	0	0	58	86.5		1.12	69.6	25.26	90.5	481.6	62.35	7.38	-0.7	39.6	16	23.6	0.68	52.2	18.94	13.7	4.97	31.3	59.06	21.43	13.66	4.96	44.11	17.95	45.96	6.51	16.68	16.01	7.84
162	1	1	48	4	1	1	0	82	68.3		1.24	88.9	27.75	106.5	412.3	56.28	7.78	-1	51.6	21.1	30.5	0.69	68	21.22	16.2	5.06	41.3	66.9	20.88	11.84	3.7	58.78	22.69	60.89	7.08	19	18.35	9.04
170	1	2	52	4	0	1	1	147	74.3		1.13	90	27.41	108	451	50.64	6.4	0.7	46.6	20.9	25.8	0.81	54.3	16.57	25.6	7.81	31.3	68.5	20.91	10.36	3.16	55.65	23.28	57.75	7.11	17.63	16.99	8.31
178	1	2	58	4	0	1	0	63	57.5		1.35	75.9	26.76	102.4	443.2	49.53	6.37	0.5	40.9	18.2	22.7	0.8	48.8	17.29	19.2	6.8	28.7	66.12	23.43	9.44	3.34	44.28	24.14	46.18	8.55	16.36	15.69	8.07
187	1	1	58	4	1	1	0	139	95.6		0.86	82	28.54	106	439.5	46.34	6.01	0.9	41.2	19	22.2	0.85	46	15.92	25.5	8.82	26.6	63.5	21.97	12.48	4.32	51.71	22.48	53.57	7.78	18.54	17.89	8.2
4	1	1	47	4	0	1	1	59	47		1.7	76.8	26.11	108	494.8	55.12	6.35	0.3	39.1	17.2	21.8	0.79	45.8	15.48	22.7	7.67	26.2	59.18	20	16.54	5.59	42.62	26.19	44.49	8.85	15.04	14.41	7.05	45.5	15.38	24.1	8.15	62.45	21.11	12.05	4.07
32	1	1	57	4	1	1	1	50	52.6		1.46	88.2	29.07	108.7	399.2	32.64	4.66	3.8	44	22	21.9	1	44.2	14.6	29.7	9.81	24.7	67.35	22.25	11.66	3.85	51.34	28.17	52.92	9.3	17.48	16.96	8.26	51.5	16.63	27.6	8.91	67.12	21.67	12.57	4.06
62	1	1	27	4	0	1	0	94	49.1		1.84	89.6	29.29	108.3	542.6	60.45	6.35	0.1	39.1	17.7	21.4	0.83	41.2	13.45	36	11.76	22.5	60.44	19.74	17.31	5.65	47.19	33.44	48.98	10.92	15.99	15.41	7.16	40.7	13.29	39.7	12.96
85	1	2	52	4	0	1	1	7	58.4		1.38	73.3	27.42	102.5	468.1	47.55	5.79	1.1	35.9	16.7	19.2	0.87	39.2	14.57	24.2	9	22.3	59.47	22.11	15.86	5.9	38.07	27.27	39.8	10.14	14.8	14.15	6.22
87	1	1	51	4	0	1	0	64	60		1.36	76.6	28.48	107	511	47.42	5.29	1.2	33.9	16.4	17.6	0.93	33.6	12.49	30.7	11.41	18.1	58.46	21.74	16.65	6.19	40.41	27.96	42.14	10.4	15.67	15.02	6.49	29	10.91	30.1	11.33	57.05	21.47	15.48	5.83
139	1	1	49	4	1	1	0	17	56.1		1.45	76	29.43	108	432.7	53.44	7.04	-0.1	39.5	17.2	22.3	0.77	47.3	18.25	21.2	8.18	28.3	57.75	22.28	18.22	7.03	45.53	23.71	47.01	9.15	18.14	17.56	7.63
232	1	1	60	4	1	1	0	44	87.8		0.94	79.1	29.45	118.3	493	49.65	5.74	0.4	35.8	16.6	19.2	0.86	37.7	14.02	30.1	11.19	21.1	58.91	21.9	16.13	6	46.5	24.22	48.08	9.01	17.88	17.29	7.49
64	1	1	56	4	1	1	0	55	47.5		16	87	31.27	103.5	406.4	51.62	7.24	-0.5	45.1	19.5	25.6	0.76	54.3	19.47	24.2	8.68	32.7	62.91	22.56	14.66	5.26	53.22	23.82	55.42	8.54	19.87	19.08	8.48	46.7	16.95	26.5	9.62	62.95	22.84	13.28	4.82
199	1	1	48	4	1	0	0	83	94.3		0.95	78.9	30.97	108.3	503.1	62.14	7.04	-1	35.7	15.6	20.1	0.78	39.8	15.55	29.5	11.52	23	62.16	24.28	12.36	4.83	50.12	19.74	51.99	7.71	20.31	19.58	9.22
6	1	1	50	4	0	1	1	65	58.2		1.4	87.4	31.34	105	405.3	52.76	7.42	-1.1	45.4	19.1	26.3	0.73	55.9	20.04	23.9	8.57	33.9	63.05	22.61	15.22	5.46	49.99	28.55	52.08	10.24	18.67	17.92	8.48	55.4	19.63	22.7	8.04	61.13	21.66	16.34	5.79
20	1	2	57	4	1	1	0	12	45.2		1.87	96.2	35.12	118	420.7	47.24	6.4	-0.2	42	19.5	22.5	0.87	43.2	15.68	38.9	14.12	24.9	62.48	22.67	18.45	6.7	58.33	27.54	60.21	9.99	21.85	21.17	9.36	42.1	15.28	37.6	13.64	63.49	23.04	15.41	5.59
112	1	1	53	4	1	0	1	133	64.7		1.26	82.7	32.39	115	479.3	52.47	6.24	-0.1	35.8	16.6	19.2	0.86	36.8	14.38	33.8	13.2	20.8	60.48	23.63	15.64	6.11	46.55	30.64	48.16	11.97	18.81	18.18	8.64	40.2	15.51	34.7	13.39	60.64	23.39	16.86	6.5
120	1	1	21	4	0	1	0	66	103.4		1.03	87.3	35.92	112	375.2	47	7.14	0.5	42.1	18.6	23.5	0.79	48.1	19.76	29	11.92	29.3	59.84	24.59	19.38	7.96	45.84	33.1	47.5	13.6	19.52	18.84	9.12
127	1	1	43	4	0	0	0	25	80		1.12	84.5	30.93	113	502.7	59.27	6.72	-0.5	37.1	16.7	20.4	0.82	39.6	14.55	33.5	12.3	22.4	58.45	21.47	18.46	6.78	47.05	29.73	48.83	10.92	17.94	17.28	7.67	44.4	16.11	27.3	9.91	56.95	20.67	18.98	6.89
136	1	1	42	4	0	1	0	116	94.7		0.98	102	36.31	124	438.1	44.5	5.79	1	41.7	20.2	21.5	0.94	39.1	13.85	45.7	16.19	21.7	60.04	21.27	23.86	8.45	55.06	37.79	57.11	13.39	20.23	19.51	8.96	40.6	14.38	45.2	16.01	56.61	20.06	27.95	9.9
154	1	2	46	4	1	1	0	96	79.2		1.11	77.1	31.28	111	459.2	47.45	5.89	0.3	35	16.1	19	0.85	37.3	15.13	29.1	11.81	21.4	59.4	24.1	15.27	6.19	40.74	27.15	42.26	11.01	17.14	16.53	8.18
186	1	1	51	4	0	0	1	140	96		0.92	77.9	32.72	105	486.2	51.86	6.08	-0.3	33.2	15.3	17.9	0.86	34	14.34	32.5	13.7	19.3	54.68	23.06	25.28	10.66	40.21	28.18	41.8	11.88	17.63	16.95	7.51
198	1	2	54	4	1	1	0	90	71		1.16	95.4	31.08	113	467.3	54.68	6.67	-0.5	43.7	19.6	24.1	0.81	47.9	15.64	35.2	11.49	27.3	64.06	20.92	14.84	4.85	55.73	30.96	58.05	10.11	18.96	18.2	8.38
114	2	1	40	1	0	1	0		14.8		3.64	44.5	14.78	70.5	794.2	66.04	4.74	0.5	25.9	11.3	14.6	0.77	32.5	10.73	8.4	2.77	16.4	41.78	13.8	19.1	6.31	29.3	9.36	30.6	3.09	10.11	9.68	3.75
192	2	1	23	1	0	1	0		9.3		5.91	40.4	17.49	74.8	707.5	75.59	6.09	-0.3	23.4	9.6	13.8	0.7	30.7	13.29	7.5	3.25	17.1	38.67	16.74	21.09	9.13	23.72	11.96	24.49	5.18	10.6	10.27	4.44
24	2	2	24	1	0	1	0		17.9		3.41	48.3	18.87	69.5	656.9	60.16	5.22	0.8	26.1	11.7	14.4	0.81	30.8	12.03	12.3	4.8	16.5	41.19	16.09	21.67	8.46	29.7	12.41	31.14	4.85	12.16	11.6	5.29	35.4	14	12.2	4.83
41	2	1	47	1	1	1	0		13.5		3.77	55.9	23.48	95.5	508.4	55.21	6.19	0.4	30.6	13.5	17.1	0.79	37	15.6	13.5	5.69	21.5	43.38	18.29	21.61	9.11	32.16	17.06	33.38	7.19	14.07	13.56	5.84
53	2	1	51	1	0	1	1		17.3		2.99	49	19.5	84.7	767.2	76.72	5.7	-0.9	24	10.2	13.8	0.74	28.6	11.31	15.5	6.13	15.1	39.37	15.57	23.06	9.12	26.51	16.4	27.51	6.49	10.88	10.49	4.77	28.5	11.27	13.9	5.5	40.67	16.09	20.7	8.19
82	2	1	26	1	0	0	0		27.5		2.36	53.9	21.73	84.5	500.8	38.75	4.41	2.9	29.6	14.4	15.2	0.95	32.4	12.98	13.7	5.49	17.9	46.16	18.49	18.55	7.43	33.02	14.93	34.31	5.98	13.74	13.23	5.93
100	2	1	60	1	0	1	0		12.3		3.76	53.3	20.59	81.5	715.9	69.2	5.51	-0.8	25.9	11.2	14.7	0.77	30.2	11.65	17.3	6.67	15.9	40.96	15.8	22.37	8.63	30.27	17.26	31.26	6.66	12.06	11.68	5.25	28.1	10.98	18.2	7.11	39.9	15.59	23.52	9.19
106	2	2	58	1	0	1	0		21		2.45	45.4	20.59	87	715.4	61.37	4.89	0.2	21.2	9.8	11.3	0.87	22.5	10.13	16.5	7.43	11.6					22.77	17.13	23.85	7.72	10.74	10.26	4.14
121	2	2	46	1	0	0	0		28.2		2.06	54.4	21.3	90	690.2	80.77	6.67	-1.5	27.4	11.2	16.3	0.69	34.4	13.44	15.8	6.17	19.1	41.21	16.1	22.51	8.79	30.35	18.13	31.57	7.08	12.33	11.86	5.09	33.9	13.24	14.8	5.78	49.36	19.28	17.22	6.73
123	2	1	52	1	0	0	0		15.1		3.33	51.3	20.68	84	519	54.81	6.02	0.3	31.3	13.3	18	0.74	40.5	16.22	7.5	3	23.8	46.05	18.45	18.84	7.55	32.24	13.3	33.55	5.33	13.44	12.91	5.59
153	2	1	38	1	0	0	0		20		2.87	68	23.53	83	609.1	68.07	6.37	-0.5	33.1	14.5	18.7	0.77	38.5	13.32	22	7.61	21.1	45.21	15.64	21.86	7.56	38.16	22.41	40.09	7.75	13.87	13.2	6.07
191	2	1	40	1	0	1	1		28.7		2.1	51.5	20.5	82.7	662	62.6	5.39	0.4	25.5	11.6	13.9	0.83	28.6	11.31	16.5	6.53	15.1	40.09	15.86	23.21	9.18	26.62	19.1	27.91	7.56	11.04	10.53	4.59
36	2	1	39	1	0	0	0		16.9		3.27	53.1	23.07	86.5	671	84.99	7.22	-1.7	26.3	10.6	15.7	0.67	33.1	14.33	16	6.93	18.8	38.52	16.67	27.1	11.73	27.66	19	28.64	8.22	12.4	11.97	5.41	32.8	14.2	16.9	7.31	39.14	16.94	26.21	11.34
256	2	1	45	1	0	0	0		23		2.45	60.7	23.13	88	618.9	64.5	5.94	-0.5	29.6	12.9	16.7	0.77	34.4	13.11	19.6	7.47	18.9	41.88	15.96	23.55	8.97	28.32	26.3	29.72	10.02	11.32	10.79	4.71
79	2	1	53	1	0	0	0		7.2		6.14	67	25.69	98.2	491.6	47.95	5.56	1.2	33.8	15.8	18	0.88	37.2	14.17	20.8	7.93	21	44.24	16.86	23.9	9.11	39.63	19.72	40.9	7.51	15.58	15.1	6.97
63	2	1	58	1	1	1	0		9.8		4.59	57.2	25.87	90.5	435.9	41.07	5.37	1.4	30.9	14.4	16.5	0.87	35.3	15.9	14.8	6.67	20.7	46.27	20.84	20.35	9.17	31.76	19.15	32.73	8.63	14.74	14.31	6.43
117	2	1	47	1	0	1	0		13.5		3.76	66.3	27.7	107	664.4	80.08	6.87	-1.7	27.2	11.9	15.3	0.78	28.8	11.99	28.7	11.95	15.5	39.68	16.52	28.56	11.89	35.08	25.25	36.38	10.51	15.14	14.6	6.24	24.8	10.59	30.5	13.03	38.52	16.46	29.73	12.7
157	2	2	57	1	0	1	0		12.6		3.76	75.5	28.66	108.5	576.6	67.78	6.7	-1.8	32.8	14.3	18.6	0.77	36.1	13.76	30.1	11.47	20	44.6	16.99	24.23	9.23	41.14	27.85	42.84	10.61	16.32	15.68	6.69	36.9	13.89	28.2	10.61	43.46	16.36	25.22	9.49
215	2	1	44	1	0	1	0		14		3.72	78.3	29.04	112	462.1	43.13	5.32	1.8	36.6	17.7	18.9	0.94	37.2	13.83	28.8	10.71	20.7	46.47	17.28	23.36	8.69	46.93	23.08	48.57	8.58	18.06	17.45	7.7
229	2	1	44	1	0	0	0		26.1		2.22	75.6	26.79	100.5	580	66.75	6.56	-1.3	34.3	14.9	19.4	0.77	38.5	13.64	28.1	9.96	21.3	44.27	15.69	24.2	8.57	37.22	32.24	38.69	11.42	13.71	13.19	5.47
30	2	1	56	1	0	1	0		16.2		3.07	69.3	29.6	101.5	413.5	27.64	3.81	4	32.2	17.3	14.9	1.16	28.4	12.13	26.8	11.45	15.4	46.14	19.71	22.28	9.52	35.77	27.58	37.33	11.78	15.95	15.28	6.44	30.8	12.99	22.5	9.49	43.94	18.53	22.48	9.48
143	2	1	46	1	0	1	1		20.6		2.67	72.7	28.98	105	590.7	66.95	6.46	-1.3	30.5	13.6	17	0.8	32.2	12.9	30.6	12.26	17.7	45.54	18.24	22.82	9.14	36.43	29.68	38.03	11.89	15.23	14.59	6.88
211	2	2	56	1	0	0	0		10.4		4.42	78.2	31.56	107.5	480.8	54.41	6.45	-0.9	34.9	15.7	19.2	0.81	37.7	15.29	30.2	12.25	21.7	46.47	18.85	23.48	9.53	44.33	25.9	45.71	10.51	18.54	17.98	7.39
47	2	1	59	1	0	1	1		9.3		4.76	87.6	31.79	115	465.5	48.43	5.93	-0.4	38.9	17.9	21	0.85	40.8	14.81	34.3	12.45	23.1	50.76	18.42	22.79	8.27	45.53	34.49	47.13	12.52	17.1	16.52	7.78
54	2	2	50	1	1	1	1		25.6		2.18	89	35.79	107	346	29.2	4.81	3	42.5	21.1	21.4	0.98	42.4	16.98	31.8	12.74	25	52.78	21.14	23.59	9.45	44.75	34.41	46.32	13.78	18.55	17.93	7.76	33	13.22	40.7	16.3	48.34	19.36	25.8	10.33
57	2	1	55	1	1	1	1		7		6.17	84.5	36.57	122	396.5	29.49	4.24	2	35.7	18.1	17.5	1.03	31.9	13.81	36.9	15.97	18	50.03	21.65	24.41	10.57	41.78	35.06	43.43	15.17	18.8	18.08	7.8
68	2	1	58	1	0	1	0		8.4		5.25	78.8	32.13	106.2	492.4	49.33	5.71	-0.2	33.3	15.7	17.6	0.89	33	13.39	33.5	13.59	18.3	43.42	17.62	28.55	11.58	40.35	30.88	41.83	12.53	16.97	16.37	6.76
72	2	2	51	1	0	1	0		43.4		1.4	75.9	33.51	109	444	45.88	5.89	0.1	33.4	15.6	17.8	0.88	34.2	15	30.4	13.33	19.8	42.91	18.82	29.1	12.76	35.99	33.07	37.39	14.5	16.4	15.78	6.99
97	2	1	54	1	0	1	0		17.8		2.87	79.7	31.85	110.5	504.9	50.67	5.72	-0.2	32.8	15.6	17.3	0.9	31.8	12.74	35.1	14.06	17.4	44.51	17.83	26.88	10.77	36.53	36.71	37.91	14.71	15.19	14.63	6.43
109	2	1	38	1	1	1	0		9.5		5.31	75.7	30.25	108	466	42.68	5.22	1.3	34.1	16.4	17.7	0.92	34.3	13.74	29.5	11.82	19.2	45.74	18.32	23.35	9.35	39.58	29.72	41.37	11.91	16.57	15.85	6.89
134	2	1	59	1	1	1	0		20.7		2.47	97.3	37.63	120	476.7	46	5.5	-0.5	36	17.7	18.4	0.96	30.8	11.88	48.9	18.87	16.4	45.57	17.58	29.38	11.33	47.24	41.94	49.08	16.18	18.93	18.22	7.89
179	2	2	57	1	0	0	1		19		3.02	85.9	33.3	114	567.8	55.19	5.54	-1.1	31.8	15.1	16.6	0.91	28.2	10.88	43	16.59	14.6	44.43	17.14	26.97	10.4	38.97	39.43	40.38	15.21	15.58	15.03	7.25
180	2	2	36	1	1	1	0		17.4		3.26	92.6	38.74	124	418.1	40.71	5.55	0.7	37.1	18.1	19	0.95	34	14.15	42.6	17.73	19.2	46.84	19.5	27.67	11.52	44.64	41.13	45.95	17.12	19.13	18.58	8.02
203	2	2	55	1	1	1	0		21.6		2.44	80.8	31.17	108	589.2	43.72	4.23	-0.2	30	14.8	15.2	0.97	25.6	9.88	40.5	15.62	12.6	44.71	17.25	24.82	9.58	37.52	36.02	39.2	13.9	15.12	14.47	6.2
212	2	1	60	1	1	1	0		26.8		1.98	89	38.67	112.7	462.9	45.4	5.59	-0.8	33.7	16.1	17.6	0.92	30.3	13.11	43.5	18.83	16.8	44.59	19.3	29.03	12.56	43.39	38.48	44.78	16.66	19.38	18.78	8.47
218	2	2	39	1	0	1	0		16.8		3.29	95.1	36.37	116.5	406.1	40.25	5.65	0.3	42.1	19.5	22.6	0.87	43.7	16.65	37.6	14.33	25.5	48.9	18.63	24.69	9.41	53.6	32.44	55.4	12.36	21.11	20.42	9.13
264	2	1	58	1	1	1	0		19.4		2.62	87.8	36.03	119	477.4	48.41	5.78	-1.2	35.1	16.2	18.9	0.86	34.3	14.09	39.9	16.4	19.4	42.56	17.49	30.71	12.62	41.66	38.83	43.11	15.96	17.71	17.12	6.93
74	2	1	30	2	0	0	0	197		1.73	9.81	46.3	18.22	74	638.7	60.84	5.43	0.3	26.9	11.5	15.4	0.75	34.1	13.49	8.8	3.48	19	41.03	16.23	20.5	8.11	29.03	10.72	30.2	4.24	11.95	11.48	5.07	38.8	15.35	5.6	2.22	42.99	17	18.73	7.41
26	2	1	45	2	0	0	1	117		2.02	9.3	52.9	22.33	91	785.2	81.14	5.89	-1.3	22.7	9.8	12.9	0.76	24.9	10.5	21.5	9.07	12.8	37.68	15.89	27.84	11.74	28.45	18.24	29.49	7.69	12.43	12	4.9	23.5	9.91	22.8	9.61	38.14	16.08	26.38	11.12
37	2	1	38	2	0	0	0	50		2.1	8.38	41.2	19.38	72.2	770.6	68.54	5.07	-0.2	19.9	8.8	11.1	0.79	22.7	10.65	13.7	6.43	11.8	37.77	17.72	23.07	10.82	23.47	13.04	24.06	6.12	11.29	11.01	4.81	19.4	9.1	16.3	7.65	36.94	17.33	23.93	11.23
105	2	1	54	2	0	1	0	92		2.01	7.01	45.5	21.64	88	734.4	34.53	2.68	1.4	18	9.6	8.4	1.14	14.3	6.8	21.8	10.37	5.9	40.33	19.18	20.61	9.8	26.21	14.71	26.81	7	12.75	12.47	5.13
144	2	1	54	2	0	1	1	97		999999999	8.12	49.4	19.11	80	713.4	65.33	5.22	-0.4	25.6	11.1	14.6	0.76	31	11.96	13.7	5.29	16.5	40.91	15.78	21.17	8.17	29.14	14.84	30.15	5.73	11.63	11.24	4.72
188	2	1	32	2	0	0	0	87		1.43	6	51.1	20.73	75.5	695.2	64.89	5.32	0.1	24.7	11	13.6	0.81	27.8	11.28	17.1	6.94	14.6	38.61	15.66	25.41	10.31	27.08	17.99	28.37	7.3	11.51	10.99	4.34
205	2	2	27	2	0	1	0	122		2.61	17.4	64.4	21.72	90	539.6	60.21	6.36	-0.3	37.1	15.4	21.7	0.71	48.3	16.33	12.2	4.12	27.9	48.08	16.25	19.21	6.49	37.45	20.06	39.24	6.78	13.26	12.66	6.14
207	2	1	54	2	0	0	0	13		1.66	7.47	52.1	20.22	91.9	682	43.91	3.67	1.6	24	12	12	1	23.3	8.99	19.8	7.64	11.1	43.37	16.73	19.93	7.69	33.62	11.73	34.57	4.53	13.34	12.97	4.36
214	2	2	45	2	0	1	0	103		1.63	2.7	59	24.91	95	531	51.14	5.49	0.3	29.4	13.3	16.1	0.82	33.3	14.04	18.6	7.84	18.8	43.35	18.28	21.72	9.16	33.88	18.51	34.96	7.8	14.74	14.29	6.3
220	2	2	60	2	0	1	0	21		1.79	9.91	58.3	21.76	85	664.5	64.47	5.53	-0.4	28.2	12.5	15.7	0.8	32	11.9	19.4	7.21	17	42	15.62	22.6	8.4	31.41	20.25	32.6	7.53	12.12	11.68	5.18
225	2	1	53	2	0	1	0	192		1.6	8.1	44.3	21.36	84.5	554.3	26.26	2.7	3.1	21.2	11.6	9.6	1.2	18.5	8.92	16.4	7.91	9	47.34	22.83	15.95	7.69	29.42	9.07	30.07	4.37	14.5	14.19	6.18
234	2	1	59	2	0	1	0	64		2.05	9.5	45.5	21.23	83.5	701.3	48.11	3.91	0.8	19.9	9.8	10	0.98	18.8	8.82	18.8	8.82	9.1	40.46	18.98	20.45	9.59	26.85	12.49	27.82	5.86	13.05	12.6	5.19
249	2	1	59	2	0	1	0	35		1.53	9.47	59.4	20.2	94	571.5	39	3.89	2.5	31.3	15.4	15.9	0.97	33.3	11.26	17	5.75	17.2	48.33	16.34	18.11	6.12	39.12	15.72	39.85	5.31	13.47	13.22	5.42
255	2	1	49	2	1	1	0	33		5.54	6.16	59.4	21.05	88.5	631.8	47.44	4.28	1.4	28.6	13.8	14.9	0.93	29.8	10.56	20.5	7.26	15	42.59	15.09	22.22	7.87	36.14	17.16	37.74	6.08	13.37	12.8	5.17
265	2	1	50	2	0	1	0	85		1.68	10.3	65.7	23.14	95	566.1	40.02	4.03	2.3	30.8	15.4	15.3	1.01	29.9	10.47	24.4	8.54	15.1	47.52	16.64	19.62	6.87	39.94	19.81	41.3	6.94	14.46	13.98	5.1
34	2	1	48	2	1	1	1	373		1.65	9.3	54.1	23.42	91.5	659.7	65.04	5.62	-1	25.4	10.9	14.4	0.76	29.3	12.68	18.9	8.18	16.1	39.16	16.95	25.76	11.15	28.35	20.4	29.41	8.83	12.73	12.27	5.2	29.4	11.78	19.4	7.77	38.67	15.49	25.71	10.3
202	2	1	51	2	0	1	0	45		1.66	10.9	63.9	23.44	102.3	673.6	69.13	5.85	-0.6	28.7	12.9	15.8	0.82	31	11.39	24.5	9	16.2	42.42	15.58	23.53	8.64	34.85	22.66	36.22	8.32	13.3	12.8	5.05
248	2	1	45	2	0	1	0	81		1.71	11.5	55.2	22.57	89.8	712.1	89.2	7.14	-2	25.9	10.5	15.5	0.68	31.7	13.03	18.7	7.68	17.5	38.6	15.86	26.52	10.9	28.47	20.11	29.62	8.26	12.17	11.7	4.87
251	2	1	57	2	0	1	0	105		2.05	9.4	55.2	23.31	95.5	686.1	74.03	6.15	-1.6	25.2	10.6	14.6	0.73	29.3	12.35	20.1	8.48	15.9	39.48	16.65	25.17	10.61	30.23	19.11	31.16	8.06	13.14	12.75	5.97
10	2	2	55	2	1	1	0	6		1.82	9.19	64.95	25.06	93	628	44.84	4.07	0.3	27.6	13.2	14.4	0.92	26.9	10.38	27.5	10.61	13.6	42.54	16.41	24.89	9.6	33.14	25.68	34.22	9.91	13.2	12.79	5.48	23.9	9.22	28.3	10.92
45	2	2	51	2	1	1	1	11		1.22	2.59	62.65	25.74	92.5	569.1	43.03	4.31	0.6	27.9	13.3	14.6	0.91	28.1	11.55	24.8	10.19	14.9	43.63	17.93	22.38	9.2	31.98	24.45	33.43	10.05	13.74	13.14	5.33	24.1	9.53	28.1	11.12	45.01	17.8	21.18	8.38
77	2	1	42	2	0	0	0	65		1.27	11.41	63.5	25.44	96	671.1	82.77	7.03	-2.5	28.2	11.4	16.8	0.68	33.4	13.38	23.9	9.57	18.6	40.26	16.13	26.51	10.62	33	24.37	34.22	9.76	13.71	13.22	5.72	30.7	12.45	26.4	10.71	41.06	16.66	25.55	10.37
145	2	1	40	2	0	1	1	105		1.37	11.67	95	29.32	114	484.6	47.95	5.64	0.5	43.6	20.1	23.4	0.86	46.3	14.29	35.4	10.93	25.6	50.03	15.44	23.96	7.4	56.07	30.16	57.99	9.31	17.9	17.31	7.49
158	2	2	59	2	0	1	0	7		999999999	8.14	57.5	25.22	92	625.9	76.86	7	-1.8	26.6	11.1	15.5	0.72	31.5	13.82	20.3	8.9	17.7	40.3	17.67	25.05	10.99	31.28	20.37	32.36	8.93	14.19	13.72	5.84
171	2	1	50	2	0	1	1	119		1.48	9.29	83.6	28.59	108	588	65.92	6.39	-2.4	35.7	15.3	20.5	0.75	39.6	13.54	34	11.63	21.7	44.67	15.28	25.87	8.85	43.69	32.12	45.38	10.98	15.52	14.94	6.85
223	2	1	56	2	1	0	0	9		1.55	7.09	66.1	27.23	92.5	616.4	42.82	3.96	0.7	26	13.1	12.9	1.01	22.5	9.25	31.3	12.86	10.9	42.16	17.32	24.27	9.97	32.8	25.8	34.18	10.6	14.05	13.48	5.55
241	2	1	47	2	0	1	0	118		1.52	9.4	57	25.54	95	752.5	94	7.12	-2.7	23.3	9.4	13.8	0.68	26.5	11.94	24.4	10.99	14.3	37.23	16.77	30.23	13.62	28.05	22.95	28.91	10.34	13.02	12.63	5.13
246	2	1	46	2	0	0	0	144		1.6	12.9	73	28.02	119	591.8	64.48	6.21	-1.9	31.6	13.5	18.1	0.75	35.3	13.62	29.1	11.23	19.6	41.35	15.95	27.57	10.64	35.34	29.39	37.17	11.34	14.34	13.63	5.69
250	2	2	52	2	0	0	0	106		2.07	11.1	70.1	26.65	104.5	582.4	57.73	5.65	-1.1	31.5	13.8	17.7	0.78	35	13.34	26.5	10.1	19.3	45.22	17.23	22.69	8.65	34.39	28.33	35.95	10.79	13.7	13.1	5.84
266	2	1	52	2	1	1	0	41		2.61	7.8	64	26.67	101.5	724.8	60.53	4.76	-0.8	24	11.3	12.6	0.9	21.7	9.03	31.6	13.15	10.4	38.15	15.88	29.86	12.43	31.14	26.58	32.23	11.06	13.42	12.96	4.71
19	2	1	56	2	0	1	0	60		1.69	9.3	67.1	29.23	100	593.1	70.24	6.75	-1.9	28	12.1	15.9	0.76	30.3	13.11	28.3	12.25	16.9	39.47	17.08	28.81	12.47	32.59	27.23	33.75	11.79	14.61	14.11	5.75	34.1	14.38	23	9.7	40.65	17.14	26.37	11.12
31	2	2	48	2	0	1	0	126		1.45	14.11	59.1	29.1	102	723.7	65.39	5.15	-1.1	20.5	9.7	10.8	0.9	17.4	8.51	31.4	15.36	8.4	38.15	18.66	42.65	20.86	26.77	25.51	27.6	12.47	13.5	13.09	5.91	19.6	9.58	28.8	14.08	40.36	19.74	24.37	11.92
75	2	1	48	2	0	1	1	67		1.81	9.35	65	29.12	95.3	671.5	52.19	4.43	-0.3	23	11.4	11.6	0.98	18.7	8.42	34.2	15.4	8.7	39.11	17.62	29.15	13.13	28.58	30.33	29.48	13.66	13.28	12.87	5.46	20.8	9.37	32.2	14.5	37.37	16.83	32.44	14.61
206	2	2	30	2	0	1	0	4		1.31	7.2	60.9	26.6	98	695.3	72.82	5.97	-1	24.1	10.8	13.2	0.82	24	10.53	27.9	12.24	12.4	39.35	17.26	26.82	11.76	28.32	26.99	29.31	11.84	12.85	12.42	5.47
247	2	1	48	2	0	1	0	66		3.61	10.7	70.4	27.6	99.8	608.9	68.26	6.39	-2	30.7	13	17.7	0.74	34.6	13.52	27.7	10.82	19.2	40.62	15.87	28.8	11.25	31.63	31.16	33.16	12.17	12.95	12.36	5.55
3	2	1	54	2	0	1	1	116		1.71	13.35	83	34.11	117	557.2	65.4	6.69	-2.5	31.9	14	17.8	0.79	32	13.15	39.1	16.07	17.7	41.56	17.08	30.32	12.46	38.74	36.49	40.19	14.99	16.51	15.92	6.67	37.5	15.21	31.9	12.94	43.66	17.71	27.1	10.99
129	2	2	55	2	0	0	0	158		1.48	9.4	63.1	31.12	103	516	58.84	6.5	-1.2	27.4	12.1	15.3	0.79	29.7	14.73	25.3	12.55	17.2	40.57	20.12	25.7	12.75	32.92	23.86	33.9	11.83	16.81	16.33	7.32	25.8	12.62	25	12.23	38.87	19.01	27.05	13.23
194	2	1	60	2	0	1	0	72		1.73	11.6	74.3	34.38	121.5	616.2	54.81	5.07	-1.8	25.5	12	13.5	0.89	21.6	10	39.8	18.42	11	40.33	18.66	31.06	14.37	29.98	39.23	31.01	18.15	14.35	13.87	5.91
208	2	2	41	2	1	1	0	21		1.17	10.6	90	33.63	113.5	587	53.86	5.23	-1.4	32.4	15.2	17.1	0.89	28.6	10.63	46.2	17.18	14.5	42.85	15.93	30.05	11.17	39.06	43.12	40.86	16.03	15.19	14.52	5.96
209	2	1	46	2	0	0	0	64		1.4	7	69	30.26	106	513.9	67.53	7.49	-2.4	32	13.1	18.9	0.69	38.5	16.89	24.1	10.57	22.8	42.19	18.5	26.13	11.46	36.35	26.11	37.67	11.45	16.52	15.94	7.31
216	2	1	48	2	0	0	0	90		1.36	14.1	89.5	31.34	116	518.5	58.67	6.45	-1.5	38.3	17	21.3	0.8	40.8	14.29	36.7	12.85	22.8	45.24	15.84	27.35	9.58	46.55	35.17	48.19	12.31	16.87	16.3	7.32
226	2	1	51	2	0	1	0	4		2.16	7.2	80	34.26	116.5	586	60.45	5.88	-2.1	28.8	13.1	15.7	0.83	26.7	11.41	40.7	17.39	14.1	39.47	16.86	35.06	14.98	33.14	39.78	34.53	16.99	14.75	14.16	5.87
243	2	1	55	2	0	1	0	67		1.79	13	81	35.48	116.5	526.5	64.75	7.01	-2.8	32.2	13.8	18.4	0.75	34.1	14.96	36.4	15.96	19.6	40.08	17.58	36.06	15.82	33.72	40.79	34.97	17.89	15.34	14.79	6.4
260	2	1	45	2	0	0	0	28		1.94	3.8	71.8	32.56	106	689.8	62.81	5.19	-2	24	11.1	12.9	0.86	20.3	9.14	39.3	17.7	10	37.73	16.99	34.12	15.37	30.65	34.8	32.01	15.67	14.42	13.81	5.42
70	2	1	20	3	0	0	0	10		2.29	7.39	43	18.27	74.5	694.3	51.28	4.21	1.2	22.3	10.4	11.9	0.87	25	10.68	12.4	5.3	12.9	42.3	18.07	19.2	8.2	24.25	12.99	25.25	5.55	10.79	10.36	5.03	19.6	8.48	15.4	6.67	37.88	16.4	22.02	9.53
132	2	1	20	3	0	0	0	7		3.36	5.97	46.4	18.17	76.5	773.3	85.2	6.28	-0.9	25	10.1	14.8	0.68	32.1	12.54	11.2	4.38	17.4	38.1	14.88	24.26	9.48	25.69	15.22	26.87	5.95	10.5	10.04	4.21
1	2	2	36	3	0	1	0	5		1.84	13.63	61.1	22.63	88	597.8	65.97	6.29	-0.3	31.6	13.6	18	0.75	38.1	14.17	17.2	6.4	21.4	43.95	16.34	21.52	8	37.48	16.45	39.04	6.12	14.52	13.94	6.34	38.2	14.38	20.6	7.75	43.33	16.31	22.62	8.51
33	2	1	50	3	0	1	1	7		3.09	5.66	54.6	22.87	83.5	617.4	70.3	6.49	-0.9	27.4	11.6	15.8	0.74	33.1	13.78	16.4	6.83	18.7	40.6	16.9	36.1	15.03	31.54	16.98	32.8	7.07	13.65	13.13	5.95	34	13.45	14.8	5.85	43.1	17.05	21.64	8.56
43	2	1	34	3	1	1	0	9		2.13	8.21	60.5	21.31	83	484.3	33.22	3.91	3.6	34	16.7	17.3	0.97	37.2	13.02	14.4	5.04	20.3	47.37	16.59	19.27	6.75	33.58	17.24	34.98	6.04	12.25	11.76	4.63	34.5	12.08	12.5	4.38	41.21	14.43	21.34	7.47
126	2	1	39	3	0	1	0	17		2.14	14.13	55.9	21.2	83	629.5	59.08	5.35	0.4	28.2	12.7	15.5	0.82	32.3	12.31	17	6.48	17.4	41.71	15.89	22.53	8.58	32.95	16.34	34.16	6.23	13.02	12.56	5.7	29.8	11.5	19.3	7.45	39.24	15.14	24.58	9.48
233	2	1	57	3	0	0	0	79		999999999	999999999	54.8	21.41	89	483.5	37.75	4.45	2.5	31.6	15.1	16.5	0.92	36	14.06	11.7	4.57	20.3	47.99	18.75	17.87	6.98	32.2	16.68	33.27	6.52	13	12.58	5.23
9	2	1	51	3	0	0	0	38		2.51	7.97	55.6	22.64	95	638.2	64.04	5.72	-0.4	27.1	12	15.1	0.79	30.7	12.45	19.2	7.79	16.7	40.84	16.57	24.16	9.8	27.23	24.26	28.58	9.84	11.59	11.05	4.55	32	13.15	16.9	6.94	42.45	17.44	21.85	8.98
23	2	1	45	3	0	1	0	31		1.83	9.67	57.6	24.29	90.5	611.8	64.4	6	-0.1	26.9	12.1	14.8	0.82	29.6	12.48	20.6	8.69	16.2	41.29	17.41	24.07	10.15	28.38	23.68	29.51	9.98	12.44	11.97	5.1	29.7	12.52	19.2	8.1	42.64	17.98	22	9.28
242	2	1	54	3	0	1	0	4		2.84	5.73	65.7	24.91	95.7	507.2	50.19	5.64	0.8	33.6	15.4	18.2	0.84	38.1	14.52	19.5	7.43	21.6	45.07	17.17	22.68	8.64	36.66	21.93	37.87	8.36	14.43	13.97	6.13
257	2	1	40	3	0	0	0	4		3.26	4.46	55.4	24.11	90	594	65.65	6.3	-0.4	27.4	11.9	15.5	0.77	32.1	13.89	17.4	7.53	18.1	40.51	17.53	23.97	10.37	28.78	20.81	29.73	9.01	12.87	12.46	5.51
5	2	1	45	3	0	1	0	5		2.71	5.87	73.35	27.61	100	537.5	62.43	6.62	-1.2	34.2	14.8	19.4	0.76	39.3	14.79	25.8	9.71	22.3	44.23	16.65	24.84	9.35	36.13	29.55	37.65	11.12	14.17	13.6	6.22	40.2	14.95	22.8	8.48	43.83	16.3	24.24	9.01
94	2	1	59	3	0	1	0	7		999999999	13.89	60.5	27.25	103.2	589.8	50.18	4.85	-0.1	25.3	12	13.3	0.9	24.8	11.17	26.1	11.76	13.1	41.9	18.87	23.77	10.71	30.74	24.43	31.44	11	14.16	13.85	6.28	23.3	10.5	26.5	11.94	41.02	18.48	23.93	10.78
227	2	1	47	3	0	1	0	27		2.12	10.65	60.9	27.92	105.2	416.5	33.54	4.59	1.8	32.7	15.3	17.4	0.88	37	16.89	16.1	7.35	22	47.46	21.67	19.62	8.96	31.87	23.05	32.75	10.52	14.95	14.55	6.99
46	2	2	39	3	0	0	0	16		2.77	9.63	79.4	30.63	101	533.3	69.24	7.4	-2.2	35.2	14.8	20.4	0.73	40.5	15.62	30.2	11.65	23.4	43.21	16.67	27.71	10.69	38.7	33.18	40.39	12.8	15.58	14.93	7.23	35.9	14.02	30.4	11.88	42.42	16.57	26.36	10.3
84	2	1	48	4	0	0	0	56	52.3		1.22	43.7	18.28	74.5	675.9	56.68	4.78	0.7	23.9	10.8	13.2	0.82	28.4	11.82	10.7	4.45	15.2	40.57	16.89	20.5	8.53	24.65	13.68	25.59	5.69	10.65	10.26	4.58
11	2	2	40	4	0	1	0	76	46.9		1.4	48.8	20.85	88	702.2	66.15	5.37	0.2	23.1	10.5	12.6	0.84	25.4	10.85	17	7.26	13.2	38.27	16.35	25.06	10.71	26.41	16.16	27.53	6.9	11.76	11.28	4.89
17	2	1	58	4	1	0	0	185	78.9		0.82	46.3	21.43	84.5	656.9	69.61	6.04	-0.7	23.5	10.1	13.5	0.75	28.4	13.14	13.5	6.25	15.9	37.77	17.48	24.35	11.27	25.34	15.36	26.26	7.11	12.15	11.73	4.72	29.1	13.47	10.4	4.81	37.88	17.53	23.18	10.73
35	2	1	39	4	0	0	0	21	79.5		0.91	59.6	23.6	92.3	624.7	56.11	5.12	0.8	26.8	12.8	14	0.91	27.2	10.76	23.1	9.14	14	42.06	16.64	23.25	9.2	32.74	19.35	33.83	7.65	13.38	12.95	6.12	29.1	11.51	16.2	6.41	43.23	17.1	21.01	8.31
111	2	1	54	4	0	1	0	267	57.5		1.09	52.4	19.6	87	722.3	70.84	5.59	-0.6	26.2	11.3	14.9	0.76	31.1	11.56	16	5.95	16.4	41.41	15.4	21.88	8.14	28.54	18.29	29.84	6.8	11.09	10.61	4.5
149	2	1	39	4	0	0	0	101	58.7		1.17	49.1	22.18	93	587.2	57.48	5.58	0.3	25.6	11.4	14.2	0.8	30.2	13.6	13.6	6.13	17	39.94	17.99	22.79	10.27	27.15	16.82	28.09	7.58	12.65	12.23	4.92
163	2	1	51	4	0	1	1	29	60.1		1.07	56	24.46	94.5	570.2	64.62	6.46	-1.1	28.2	11.9	16.3	0.73	34.3	15.04	16.6	7.28	19.8	42.54	18.66	21.84	9.58	32.78	17.77	33.75	7.79	14.8	14.38	6.54
150	2	1	50	4	1	0	0	87	65.6		1	55.6	24.74	90	671.7	58.8	4.99	0	23.3	11	12.3	0.89	23	10.22	23.9	10.62	11.7	40.11	17.83	24.42	10.85	27.18	22.83	28.35	10.15	12.6	12.08	5.24
175	2	2	32	4	0	0	0	51	120.6		0.6	51.7	23.13	88.8	737.2	79.15	6.12	-0.9	22.3	9.7	12.6	0.77	24.4	10.84	20.8	9.24	12.8	37.73	16.77	27.05	12.02	25.72	18.78	26.72	8.35	11.88	11.43	4.76
183	2	1	52	4	1	0	0	50	55.2		1.14	61.7	24.75	95	668.9	58.79	5.01	-0.3	26.1	12.1	13.9	0.87	26.2	10.5	26.2	10.5	13.4	40.11	16.07	26.04	10.43	31.04	23.56	31.81	9.44	12.74	12.43	5.43
193	2	1	49	4	1	1	0	34	60.9		1.07	54.3	22.57	95.5	688.9	56.08	4.64	0.5	23.6	11.3	12.3	0.92	23.2	9.66	22.4	9.32	11.5	40.45	16.84	23.77	9.89	27.98	20.89	28.86	8.7	12.01	11.65	4.95
231	2	1	43	4	1	1	1	126	74.3		0.94	59.7	24.22	85.3	491.5	39.32	4.56	2.3	30.4	14.8	15.6	0.95	32	12.98	18.6	7.55	17.6	43.87	17.8	22.09	8.96	32.56	19.44	33.58	7.89	13.62	13.21	5.55
12	2	2	48	4	0	1	1	85	45.1		1.38	69.4	28.52	103	483.8	56.27	6.63	-0.3	33.8	15	18.8	0.8	38.7	15.9	22.7	9.33	22.5	43.05	17.69	24.68	10.14	46.93	14.01	48.35	5.76	19.87	19.28	7.51	32.1	13.02	20.1	8.15	38.94	15.8	27.09	10.99
28	2	1	42	4	0	1	0	10	999999999		999999999	70.55	27.56	95	583.2	57.4	5.61	0.3	29.9	14.2	15.7	0.9	29.4	11.48	29.9	11.68	15.5	42.51	16.61	25.82	10.09	35.28	27.44	36.65	10.72	14.32	13.78	6.26	33.7	13.16	27.6	10.78	42.79	16.71	25.38	9.91
49	2	2	43	4	0	1	0	57	45.9		1.4	60.3	26.62	89.7	608	62.61	5.87	-0.6	26	11.7	14.2	0.82	27.3	11.97	24.6	10.79	14.9	39.77	17.44	27.69	12.14	29.83	24.42	30.8	10.71	13.51	13.08	5.48	27.8	12.36	18.4	8.18	39.15	17.4	24.95	11.09
83	2	1	30	4	0	0	0	28	85.9		0.92	69	27.99	96	606.5	67.46	6.34	-1.2	29.3	12.9	16.4	0.78	31.5	12.78	28.5	11.56	17.3	39.46	16.01	31.8	12.9	34.12	26.97	35.62	10.94	14.45	13.84	6.38
115	2	1	56	4	0	0	0	58	75.5		0.86	51	26.09	98	557.8	64	6.54	-0.9	25.1	10.7	14.4	0.74	29.9	15.26	16	8.16	17.5	38.59	19.69	27.74	14.15	25.98	20.19	26.87	10.3	13.71	13.26	5.69	34.6	16.92	14.7	7.19	40.73	19.92	23.94	11.71
122	2	1	36	4	1	0	0	81	69.9		1.03	64.2	25.24	100	550	55.48	5.75	0.3	30.8	14	16.8	0.83	34.1	13.32	21.9	8.55	18.9	45.99	17.96	21.79	8.51	38.26	22.43	39.67	8.76	15.5	14.95	6.81	29.1	11.37	26.5	10.35	41.37	16.16	24.78	9.68
141	2	1	38	4	0	0	0	98	115		0.61	58.1	25.48	95	645.2	66.1	5.84	-1	25.7	11.2	14.5	0.77	28.6	12.54	22.5	9.87	15.7	39.55	17.35	26.5	11.62	27.23	25.05	28.27	10.99	12.4	11.94	5.38	25.5	11.18	24.1	10.57	38.3	16.8	27.62	12.11
165	2	1	56	4	1	1	0	38	97.3		0.69	63.3	25.29	99	532.3	33.15	3.55	2.2	27.7	14.4	13.4	1.07	24.8	9.93	26.4	10.58	12.3	46.83	18.76	19.72	7.9	32.31	25.27	33.56	10.12	13.44	12.94	5.18
182	2	1	57	4	0	1	0	53	71.9		0.89	69.8	25.36	104.5	635.2	48.48	4.35	0.9	28.8	14.3	14.5	0.99	26.1	9.47	31.2	11.32	12.5	42.42	15.39	25.26	9.17	33.09	31.16	34.34	11.31	12.46	12.01	5.2
88	2	1	55	4	0	0	0	137	47		1.27	67.1	27.75	97	512.8	51.01	5.67	-0.2	31.5	14.2	17.3	0.82	34.8	14.3	23.7	9.74	19.8	42.24	17.36	26.95	11.07	31.65	29.06	32.78	11.94	13.47	13.01	5.4
116	2	1	57	4	1	0	0	87	71.9		0.89	76.15	29.38	105.3	554.5	53.89	5.54	-0.2	32	15	16.9	0.89	31.6	12.19	32.6	12.58	17	44.06	17	25.38	9.79	38.63	30.53	40.22	11.78	15.52	14.9	5.71
138	2	1	52	4	1	0	0	94	62.4		1.03	67.5	28.57	104.5	541.7	54.46	5.73	-0.4	29.7	13.6	16.1	0.84	31.3	13.2	26.8	11.3	17.3	43.04	18.15	24.33	10.26	32.5	29.48	33.69	12.43	14.21	13.7	6.21
172	2	1	57	4	1	0	0	27	106.1		0.52	64.8	27.61	100	637.3	56.02	5.01	-0.4	25.5	12.2	13.3	0.91	23.6	10.08	30.3	12.94	11.9	38.81	16.58	30.44	13	27.68	31.39	28.63	13.41	12.23	11.82	5.26
204	2	1	38	4	0	1	0	73	99.5		0.76	77.3	25.83	101.5	625.1	54.07	4.93	0.2	32.5	15.4	17.2	0.9	32	10.69	33.1	11.06	16.2	45.86	15.32	23.33	7.8	35.3	35.24	37.04	11.77	12.38	11.79	5.02
239	2	1	49	4	1	0	0	237	48.1		1.3	69.6	29.54	105.5	574.4	58.95	5.85	-0.7	28.5	13.1	15.4	0.85	28.4	11.98	30.7	12.94	15.4	40.67	17.15	27.72	11.69	30.26	33.22	31.4	14.01	13.24	12.76	5.38
40	2	1	57	4	1	1	1	114	46.5		1.27	90.7	34.14	112.7	534.2	52.2	5.57	-0.6	34	16.5	17.5	0.94	29.7	11.18	45	16.94	15.4	44.88	16.89	28.61	10.77	37.27	44.76	38.89	16.85	14.64	14.03	6.04
73	2	1	40	4	1	1	1	132	55.4		1.22	75	31.54	97	450.3	42.98	5.44	0.3	34.5	15.8	18.6	0.85	36.9	15.56	27.8	11.72	21.4	43.4	18.3	25.92	10.93	38.82	28.67	40.13	12.09	16.92	16.37	6.81	35.3	14.88	30.5	12.86	43.55	18.36	25.93	10.93
102	2	1	51	4	0	1	1	94	84.1		0.81	70.4	30.67	105	595.5	58.82	5.63	-1.1	27.3	12.6	14.7	0.86	26.2	11.34	33.2	14.37	13.9	42.41	18.36	26.63	11.53	31.92	33.37	33.09	14.44	14.32	13.82	6.12
152	2	2	60	4	1	0	1	95	51.1		1.16	78.05	31.87	102	484.1	45.52	5.36	0	33.4	15.8	17.6	0.9	33.1	13.43	32.6	13.23	18.5	44.49	18.05	26.35	10.69	40.28	30.4	41.82	12.33	16.97	16.34	7.11
164	2	2	58	4	1	1	0	70	52.4		1.15	74.6	34.2	111	537.4	54.78	5.81	-0.8	28.2	13.5	14.7	0.91	25.4	11.6	36.5	16.66	13.6	42.38	19.35	26.53	12.11	34.17	34.61	35.23	15.8	16.08	15.6	6.91
219	2	2	59	4	0	0	0	101	68.2		0.92	72.3	32.96	104	548.9	63.17	6.56	-1.7	28.9	12.9	16	0.81	29.4	13.42	32.5	14.84	16.6	41.18	18.8	27.63	12.61	33.79	31.86	34.86	14.55	15.91	15.43	6.95

## Sheet: Plan2
	PatientCode				PatientCode	Sex	Ethnicity	Age	CKDtreatmentgroup	DiabetMellitus	SistemicArterialHipertension	Dislipdemia	DialysisorKidneytransplanttimemonth	eGFRml.min.1.73m2	KTV	Creatininemgdl	Weightkg	BMIkgm2	WaistCirunferencecm	R50kHzBISWB	Xc50kHzBISWB	AF50kHzsBISWB	OHlBISWB	TBWlBISWB	ECWlBISWB	ICWlBISWB	ECWporICWBISWB	FFMkgBISWB	FFMIkgmBISWB	FMkgBISWB	FMIkgmBISWB	BCMkgBISWB	FFMkgBISSEG	FFMIkgmBISSEG	FMkgBISSEG	FMIBISSEG	LMkgDXA	FMkgDXA	FFMkgDXA	FMIkgmDXA	FFMIkgmDXA	LMIkgmDXA	ALMIkgmDXA	FFMkgBISWB2evaluation	FFMIkgmBISWB2evaluation	FMkgBISWB2evaluation	FMIkgmBISWB2evaluation	FFMkgBISSEG2evaluation	FFMIkgmBISSEG2evaluation
	Sex
	Ethnicity
	Age
	CKDtreatmentgroup
	DiabetMellitus
	SistemicArterialHipertension
	Dislipdemia
	DialysisorKidneytransplanttimemonth
	eGFRml.min.1.73m2
	KTV
	Creatininemgdl
	Weightkg
	BMIkgm2
	WaistCirunferencecm
	R50kHzBISWB
	Xc50kHzBISWB
	AF50kHzsBISWB
	OHlBISWB
	TBWlBISWB
	ECWlBISWB
	ICWlBISWB
	ECWporICWBISWB
	FFMkgBISWB
	FFMIkgmBISWB
	FMkgBISWB
	FMIkgmBISWB
	BCMkgBISWB
	FFMkgBISSEG
	FFMIkgmBISSEG
	FMkgBISSEG
	FMIBISSEG
	LMkgDXA
	FMkgDXA
	FFMkgDXA
	FMIkgmDXA
	FFMIkgmDXA
	LMIkgmDXA
	ALMIkgmDXA
	FFMkgBISWB2evaluation
	FFMIkgmBISWB2evaluation
	FMkgBISWB2evaluation
	FMIkgmBISWB2evaluation
	FFMkgBISSEG2evaluation
	FFMIkgmBISSEG2evaluation
	FMkgBISSEG2evaluation
	FMIBISSEG2evaluation
[truncated: 2 more columns]
